# Supplementary material for: Exogenous GA3 Enhances Nitrogen Uptake and Metabolism under Low Nitrate Conditions in ‘Duli’ (Pyrus betulifolia Bunge) Seedlings
Source: Int J Mol Sci. 2024 Jul 21;25(14):7967. doi: 10.3390/ijms25147967 (PMC11277063; doi:10.3390/ijms25147967)
Supplement: Supplementary file 1 [file ijms-25-07967-s001.zip]

Archive with 1 entries (1 files):
- ijms-3083001-supplementary.pdf
